# Supplementary material for: Short-Term Effects of Structured Physical Activity With or Without Dietary Counselling in Early-Stage Chronic Kidney Disease Managed in Primary Care: A Non-Randomised Controlled Study
Source: J Clin Med. 2026 Apr 21;15(8):3169. doi: 10.3390/jcm15083169 (PMC13117030; doi:10.3390/jcm15083169)
Supplement: Supplementary file 1 [file jcm-15-03169-s001.zip]

Archive with 4 entries (4 files):
- Table S1.pdf
- Table S2.pdf
- Table S3.pdf
- Table S4-6.pdf
